# Supplementary material for: Pregnancy-Related Complications and Incidence of Atrial Fibrillation: A Systematic Review
Source: J Clin Med. 2023 Feb 7;12(4):1316. doi: 10.3390/jcm12041316 (PMC9959873; doi:10.3390/jcm12041316)
Supplement: Supplementary file 1 [file jcm-12-01316-s001.zip]

Archive with 1 entries (1 files):
- jcm-2111511-SI.pdf
